# Supplementary material for: Association Between Stress‐Induced Weight Loss and Autophagy‐Related Gene Expression in the Hippocampus and Midbrain of Depression Model Mice
Source: Neuropsychopharmacol Rep. 2024 Dec 23;45(1):e12515. doi: 10.1002/npr2.12515 (PMC11666342; doi:10.1002/npr2.12515)
Supplement: Supplementary file 1 — Data S1. [file NPR2-45-e12515-s001.xlsx]

## Sheet:  120 to 360s data
	TSTtime(120 to 360s)	OFT	Weight(before CIS)	Weight(after CIS)	Weight change ratio	Mmp9-hip	Fkbp5-hip	Atg7-hip	Atg12-hip	Atg5-hip	Becn1-hip	Maplc3b-hip	Fkbp5-mid	Mmp9-mid	Atg7-mid	Atg12-mid	Atg5-mid	Becn1-mid	Maplc3b-mid	cortisol(ng/mL)
Cnt1	119.5	39.072	23.2	24.8	1.06897	0.700547	0.70064	0.894234	0.901867	0.972298	0.869118	0.824122	0.959731	0.89367	1.01451	1.00389	1.08886	1.09285	0.947331	89.613
Cnt2	132.3	41.074	22.9	24.6	1.07424	1.16574	1.00225	1.1144	0.971877	1.08333	1.07258	0.885695	0.837741	1.3985	1.06384	1.03623	1.11525	0.99479	1.11032	98.357
Cnt3	170.1	15.082	22.8	23.9	1.04825	0.892286	1.13264	1.06411	1.0471	1.04279	1.17855	1.00204	0.868423	0.946894	1.10304	1.07676	1.07932	1.12085	1.01029	70.159
Cnt4	109	51.585	21.6	22.7	1.05093	1.11807	0.796979	1.02246	1.05672	0.985752	0.991447	1.06577	0.809959	0.708797	0.858381	0.857237	0.896234	0.876954	0.909815	72.456
Cnt5	79.4	52.553	21.5	23.8	1.10698	1.11479	0.841617	0.993958	0.950147	0.915237	0.876645	1.02446	0.908404	1.01961	1.02232	0.957414	0.929268	0.965408	1.01729	85.352
Cnt6	153	47.481	21.5	22.7	1.05581	0.93344	0.985668	0.947309	1.0038	0.931745	0.921199	0.952362	1.09213	0.866404	0.933573	0.990888	0.95698	0.992163	0.947195	93.56
Cnt7	125.9	43.243	24	24.5	1.02083	0.961279	1.16709	0.960481	1.00628	1.01401	0.992698	0.965031	1.25173	0.847887	1.01932	1.08995	1.0439	1.01489	1.05253	78.645
Cnt8	163.8	78.078	23.5	24.8	1.05532	1.29385	1.16627	1.03912	1.03542	0.996746	1.01278	1.17265	1.11313	1.30825	0.967647	0.995175	0.940881	0.94352	1.01334	73.361
Cnt9	104.6	38.605	23.4	24.9	1.0641	0.819998	1.20684	0.96393	1.0268	1.0581	1.08499	1.10787	1.15875	1.00999	1.01737	0.992454	0.949304	0.998576	0.991892	101.399
average	128.622	45.197	22.7111	24.0778	1.0606	1	1	1	1	1	1	1	1	1	1	1	1	1	1	84.7669
SD	29.6674	16.5454	0.949269	0.871461	0.023177	0.187263	0.184416	0.06717	0.0504575	0.0560918	0.101991	0.108318	0.157965	0.221986	0.072104	0.0686198	0.0814589	0.07337	0.0604911	11.6993
Pt1	141	35.202	23.1	22.7	0.982684	0.99514	1.40274	0.960421	0.875905	0.98272	0.911578	1.06163	1.07776	0.99642	0.859836	0.812903	0.912001	0.908183	0.956608	62.221
Pt2	161.7	50.317	22.7	21.7	0.955947	1.18939	1.52088	1.08559	1.01727	1.13293	1.0366	1.13172	1.17373	1.08369	0.963043	1.09762	1.03002	1.0222	1.12159	100.612
Pt3	181.3	49.116	22.5	21.5	0.955556	1.01274	1.49849	1.04791	0.92341	1.04209	1.05317	1.1408	1.45388	1.32054	1.10218	0.924282	0.949039	1.00184	1.00506	108.126
Pt4	129.3	57.424	21.7	21.5	0.990783	1.39815	1.33039	1.0953	0.974389	1.08975	1.03348	1.15743	1.54618	1.30351	1.08151	0.972676	1.0488	1.09767	1.08338	126.541
Pt5	222.2	57.024	21.4	22	1.02804	1.25286	1.3555	1.08954	0.971609	0.980616	1.03483	1.14225	1.56103	1.61575	0.994497	0.938786	0.936333	1.06709	1.10943	243.076
Pt6	193.2	45.279	22.5	22.5	1	1.2002	1.33541	1.06407	0.93791	1.01371	1.0401	1.11445	0.943144	1.00848	0.956936	0.899665	0.925647	0.900665	1.07928	82.046
Pt7	133.7	49.249	22	21.5	0.977273	1.5199	1.34795	1.05076	1.07629	1.07736	1.09343	1.20733	1.17024	1.57718	0.944499	0.889858	0.940627	0.970386	1.0136	257.171
average	166.057	49.0873	22.2714	21.9143	0.984326	1.22406	1.39877	1.05623	0.968112	1.0456	1.02903	1.13651	1.27514	1.27222	0.986072	0.933684	0.963211	0.995434	1.05271	139.97
SD	34.5592	7.5425	0.596418	0.504739	0.0254414	0.190391	0.0796001	0.0462567	0.0652989	0.0574325	0.0559134	0.0440078	0.244137	0.256742	0.0833704	0.0877255	0.0536298	0.0747951	0.0614327	78.0069
